# Supplementary material for: An intrusion detection system based on convolution neural network
Source: PeerJ Comput Sci. 2024 Jun 28;10:e2152. doi: 10.7717/peerj-cs.2152 (PMC11232621; doi:10.7717/peerj-cs.2152)
Supplement: Supplemental Information 1 [file peerj-cs-10-2152-s001.txt]

import pandas as pd

# Read Excel file
df = pd.read_excel(r"C:\Users\29177\Desktop\kdd-cup.xlsx")

# Column name that requires unique thermal coding
column_name = "Column4"

# Use pandas' get_dummies function for unique thermal encoding
one_hot_encoded = pd.get_dummies(df[column_name]).astype(int)

# Merge the encoded results with the original data
df_encoded = pd.concat([df, one_hot_encoded], axis=1)

one_hot_encoded.to_excel(r"C:\Users\29177\Desktop\1.xlsx", sheet_name='1-2', index=False)

# Output result
print(df_encoded)
