# Supplementary material for: An intrusion detection system based on convolution neural network
Source: PeerJ Comput Sci. 2024 Jun 28;10:e2152. doi: 10.7717/peerj-cs.2152 (PMC11232621; doi:10.7717/peerj-cs.2152)
Supplement: Supplemental Information 4 — This improvement involves both data processing and enhancements made to the CNN itself. [file peerj-cs-10-2152-s004.txt]

import pandas as pd
import numpy as np
from sklearn.model_selection import StratifiedKFold
from sklearn.preprocessing import LabelEncoder, OneHotEncoder, MinMaxScaler
from keras.models import Model
from keras.layers import Conv1D, MaxPooling1D, Flatten, Dense, Add, concatenate, Input
from keras.optimizers import Adam
from keras import regularizers
from bayes_opt import BayesianOptimization
from sklearn.metrics import confusion_matrix
import matplotlib.pyplot as plt

# Read Excel table data
data = pd.read_excel(r"C:\Users\29177\Desktop\KDD (2).xlsx")

# Automatically detects columns of character types
categorical_features = []
for column in data.columns:
    if data[column].dtype == object:
        categorical_features.append(column)

# Performs unique thermal encoding for columns of character type
if categorical_features:
    encoder = OneHotEncoder(sparse=False)
    encoded_features = pd.DataFrame(encoder.fit_transform(data[categorical_features]))

    # Replaces the character column in the original data
    data = data.drop(columns=categorical_features)
    data = pd.concat([encoded_features, data], axis=1)

# Extract features and labels
features = data.iloc[:, :-1].values
labels = data.iloc[:, -1].values

# Normalization of specific columns
scaler = MinMaxScaler()
features = scaler.fit_transform(features)

# Encode the tag
label_encoder = LabelEncoder()
labels = label_encoder.fit_transform(labels)


# Converts the shape of the data again into a three-dimensional array
features = features.reshape((features.shape[0], features.shape[1], 1))

input_data = Input(shape=(features.shape[1],))
encoded = Dense(128, activation='relu')(input_data)
encoded = Dense(64, activation='relu')(encoded)
encoded = Dense(32, activation='relu')(encoded)
decoded = Dense(64, activation='relu')(encoded)
decoded = Dense(128, activation='relu')(decoded)
decoded = Dense(features.shape[1], activation='sigmoid')(decoded)
autoencoder = Model(input_data, decoded)
autoencoder.compile(optimizer='adam', loss='mean_squared_error')
autoencoder.fit(features, features, epochs=50, batch_size=256, shuffle=True, validation_split=0.2)
encoder = Model(input_data, encoded)
encoded_features = encoder.predict(features)

# Define the objective function
def cnn_evaluate(filters1, kernel_size1, pool_size1, filters2, kernel_size2, pool_size2, dense_units, learning_rate):
    # Building CNN model
    inputs = Input(shape=(encoded_features.shape[1], 1))
    conv1 = Conv1D(filters=int(filters1), kernel_size=int(kernel_size1), activation='relu',
                   kernel_regularizer=regularizers.l2(0.01))(inputs)
    pool1 = MaxPooling1D(pool_size=int(pool_size1))(conv1)
    conv2 = Conv1D(filters=int(filters2), kernel_size=int(kernel_size2), activation='relu',
                   kernel_regularizer=regularizers.l2(0.01))(pool1)
    pool2 = MaxPooling1D(pool_size=int(pool_size2))(conv2)


    conv = pool2
    shortcut = conv
    for i in range(2):
        conv = Conv1D(filters=int(filters2), kernel_size=int(kernel_size2), activation='relu', padding='same')(conv)
        if i == 0:
            conv = Add()([conv, shortcut])
        else:
            conv = Add()([conv, conv])

    merged = concatenate([shortcut, conv])
    flatten = Flatten()(merged)
    dense1 = Dense(int(dense_units), activation='relu', kernel_regularizer=regularizers.l2(0.01))(flatten)
    outputs = Dense(len(np.unique(labels)), activation='softmax')(dense1)

    model = Model(inputs=inputs, outputs=outputs)
    # Compilation Model
    optimizer = Adam(learning_rate=learning_rate)
    model.compile(optimizer=optimizer, loss='categorical_crossentropy', metrics=['accuracy'])

    # cross-verify
    kfold = StratifiedKFold(n_splits=5, shuffle=True, random_state=42)
    false_positives = 0
    total_negatives = 0
    scores = []
    for train_index, test_index in kfold.split(encoded_features, labels):
        X_train, X_test = encoded_features[train_index], encoded_features[test_index]
        y_train, y_test = labels[train_index], labels[test_index]

        # Perform one-hot encoding on the labels
        num_classes = len(np.unique(labels))
        y_train = np.eye(num_classes)[y_train]
        y_test = np.eye(num_classes)[y_test]

        model.fit(X_train, y_train, epochs=10, batch_size=32, verbose=0)
        y_pred = model.predict(X_test)
        accuracy = np.mean(np.argmax(y_pred, axis=1) == np.argmax(y_test, axis=1))

        cm = confusion_matrix(np.argmax(y_test, axis=1), np.argmax(y_pred, axis=1))
        false_positives += cm[0, 1]  # The number of false positives in the first row, second column.
        total_negatives += np.sum(cm[0, :])  # The first is the number of samples that are actually negative

        scores.append(accuracy)

    false_positive_rate = false_positives / total_negatives
    # Return the average accuracy of cross-validation
    return np.mean(scores)

# Define the search space for hyperparameters
pbounds = {'filters1': (16, 64),
           'kernel_size1': (3, 5),
           'pool_size1': (2, 4),
           'filters2': (16, 64),
           'kernel_size2': (3, 5),
           'pool_size2': (2, 4),
           'dense_units': (32, 128),
           'learning_rate': (0.0001, 0.001)}

# Create a Bayesian optimization object
optimizer = BayesianOptimization(f=cnn_evaluate, pbounds=pbounds, verbose=2)

# Run the Bayesian optimization process
optimizer.maximize(init_points=5, n_iter=10)
print(optimizer.max)
