# Supplementary material for: An intrusion detection system based on convolution neural network
Source: PeerJ Comput Sci. 2024 Jun 28;10:e2152. doi: 10.7717/peerj-cs.2152 (PMC11232621; doi:10.7717/peerj-cs.2152)
Supplement: Supplemental Information 5 [file peerj-cs-10-2152-s005.zip]

Archive with 1 entries (1 files):
- KDD.txt
